# Supplementary material for: In silico dietary interventions using whole-body metabolic models reveal sex-specific and differential dietary risk profiles for metabolic syndrome
Source: Front Physiol. 2025 May 21;16:1586750. doi: 10.3389/fphys.2025.1586750 (PMC12133891; doi:10.3389/fphys.2025.1586750)
Supplement: Supplementary file 1 [file Table1.xlsx]

## Sheet: readMe
Supplementary Table 1
for
Unraveling the Link between Nutrition and Metabolic Syndrome Risk through In Silico Dietary Interventions
Alessi DS, McCreery CV, and Zomorrodi AR
Diets_macronut_comp	Macronutrient breakdown of each of the 12 unique diets studied, the breakdown consists of the percent breakdown of carbohydrates, fats, protein, and alcohol.
Diets_micronut_comp	Micronutrient composition of each of the 12 unique diets studied, the breakdown displays the uptake of each of the nutrients involved in the diet.
Macronutrient_PCA	Principal Component Analysis (PCA) of all macronutrient components across each of the unique 12 diets studied.
Micronutrient_PCA	Principal Component Analysis (PCA) of all micronutrients across each of the unique 12 diets studied.
tSNE_systemic_male	t-SNE dimension reduction analysis of all reactions within the male whole body model WBM).
tSNE_systemic_female	t-SNE dimension reduction analysis of all reactions within the female WBM.
tSNE_MetS_male	t-SNE dimension reduction analysis of all reactions within the male WBM specific to the MetS biomarkers
tSNE_MetS_female	t-SNE dimension reduction analysis of all reactions within the female WBM specific to the MetS biomarkers.
glc_male	Glucose secretion and uptake fluxes in the male WBM across diets.
glc_female	Glucose secretion and uptake fluxes in the female WBM across diets.
tag_male	TAG synthesis flux in the male WBM across diets.
tag_female	TAG synthesis flux in the female WBM across diets.
hdl_ldl_male	LDL to HDL secretion ratio in the male WBM across diets.
hdl_ldl_female	LDL to HDL secretion ratio in the female WBM across diets.
FA_Oxidation_male	Fatty Acid Beta Oxidation (breakdown of butyryl-CoA into acetyl-CoA) activity in the male WBM across diets.
FA_Oxidation_female	Fatty Acid Beta Oxidation (breakdown of butyryl-CoA into acetyl-CoA) activity in the female WBM across diets.

## Sheet: Diets_macronut_comp
Diet	Carbs	Protein	Fats	Alcohol
Vegan Diet	63.3	15.7	21	0
Mediterranean Diet	50.8	25.1	20.7	3.4
Unhealthy Diet	42.8	24.2	31	2
High Protein Diet	46.1	37.3	16.7	0
High Fiber Diet	59.8	22.7	17.5	0
Average European Diet	55.8	17	24.7	2.5
Gluten Free Diet	56	21.9	22.1	0
Keto Diet (High Fat Low Carb)	2.8	44.1	53	0
Vegetarian Diet	65.7	14.5	19.5	0.3
DACH Diet	54.7	25.9	19.4	0
Balanced Diet	57	25	18	0
Average American Diet	60	20	19	1

## Sheet: Diets_micronut_comp
Diet Name	EX_10fthf(e)	EX_4hpro(e)	EX_5mthf(e)	EX_CE2510(e)	EX_CE4843(e)	EX_M01989(e)	EX_adpcbl(e)	EX_adrn(e)	EX_ala_D(e)	EX_ala_L(e)	EX_arach(e)	EX_arachd(e)	EX_arg_L(e)	EX_ascb_L(e)	EX_asn_L(e)	EX_asp_D(e)	EX_asp_L(e)	EX_avite1(e)	EX_bglc(e)	EX_btn(e)	EX_but(e)	EX_ca2(e)	EX_caro(e)	EX_cellul(e)	EX_chol(e)	EX_chsterol(e)	EX_cl(e)	EX_clpnd(e)	EX_crvnc(e)	EX_cu2(e)	EX_cys_L(e)	EX_dca(e)	EX_ddca(e)	EX_dgchol(e)	EX_doco13ac(e)	EX_docosac(e)	EX_etoh(e)	EX_fe2(e)	EX_fe3(e)	EX_fol(e)	EX_fru(e)	EX_gal(e)	EX_gchola(e)	EX_glc_D(e)	EX_gln_L(e)	EX_glu_L(e)	EX_gly(e)	EX_gum(e)	EX_h2o(e)
Average American Diet	0	0.433933	0.000158615	0.0500222	0.061638	0	4.53e-06	0	14.3112	14.3112	0.22752	0.343116	16.0927	1.73279	0	15.7182	15.7182	0.0261473	0	0	1.07205	21.44	0.00439365	0	1.70878	0.507543	0	0.0159692	0.116289	0.022945	0	0	0.298919	0	0.0467532	0.173877	189.809	0.145272	0.145272	0.00046373	4.67266	0.0175848	0	12.5296	0	66.573	30.7167	0	168122
Balanced Diet	0	0	0	0	0	0	1.52e-06	0	0	31.4278	0	0	16.0734	0.511003	21.1932	0	21.0364	0.0348265	0.000277778	0.000122951	0	0	0	0	5.27979	0.387944	56.4127	0	0	0	23.1103	0	0	0	0	0	0	0.143254	0	0.000906213	0	0	0	0	19.1591	19.0309	37.3002	0.000120773	205381
DACH Diet	0.000222995	0	0.000229306	10.2857	0.287163	0	8.06e-06	0.065156	0	57.9082	0.486642	0.26132	29.8074	1.08642	0	0	68.7676	0.0546777	0	0.000235509	10.4952	41.5415	0.0248104	0.105778	0	0.51338	293.806	0.452509	2.74001	0.0363044	9.56766	3.81649	3.95515	0	14.0043	0.362217	0	0.328964	0.328964	0.000238709	99.2335	0.0349697	0	90.0109	0	145.949	57.3869	0	197317
Average European Diet	0.000125752	0	0.000129311	1.08667	0.114865	10	3.61e-06	0	0	37.2086	1.03306	0.536811	20.3519	0.583441	0	0	47.0867	0.0368581	0	0.000178666	26.3343	18.5491	0.00358558	0.0523469	0	1.23219	187.779	0.0483769	0.1663	0.0356749	7.51183	10.7484	13.459	10	0.56073	0.454096	234.434	0.109249	0.109249	0.000134614	106.506	0.029974	10	135.58	0	103.122	36.7647	0	165892
Gluten Free Diet	0.000251926	0	0.000259056	0.809272	0.0617254	0	3.55e-06	0.026545	0	83.2478	0.672744	0.589371	42.9986	1.1224	0	0	96.1482	0.0395862	0	0.000493685	2.93213	25.4194	0.00951809	0.0966533	0	1.59536	482.165	0.279518	3.23149	0.038602	17.4849	1.15522	1.20606	0	0.276692	0.187248	0	0.329063	0.329063	0.000269679	65.8069	0.291858	0	107.353	0	162.22	75.1788	0	179032
Keto Diet	0.000111466	0	0.00011462	6.29945	0.296789	0	9.07e-06	0.0361978	0	84.4704	1.39919	0.854811	44.97	0.281984	0	0	99.8389	0.0557457	0	0.000173488	26.8091	40.2605	0.0016205	0.0301602	0	2.27775	734.575	0.422827	1.68798	0.0198754	12.4295	10.337	10.6961	0	6.87221	0.497621	0	0.22019	0.22019	0.000119321	9.19326	0	0	34.7674	0	171.793	79.2142	0	158602
High Fiber Diet	0.000254697	0	0.000261905	1.00672	0.0380337	0	2.57e-06	0	0	59.0613	0.667592	0.359587	40.6717	1.51385	0	0	80.1605	0.0685386	0	0.000479218	0.072333	33.0201	0.0131316	0.237688	0	1.05304	231.445	0.0501675	0.384328	0.0473279	13.8268	0.0434436	0.101851	0	0.0498875	0.394316	22.7922	0.424456	0.424456	0.000272645	157.327	1.01024	0	120.211	0	130.815	60.7825	0	181671
High Protein Diet	0.000251926	0	0.000259056	0.809272	0.0617254	0	3.55e-06	0.026545	0	83.2478	0.672744	0.589371	42.9986	1.1224	0	0	96.1482	0.0395862	0	0.000493685	2.93213	25.4194	0.00951809	0.0966533	0	1.59536	482.165	0.279518	3.23149	0.038602	17.4849	1.15522	1.20606	0	0.276692	0.187248	0	0.329063	0.329063	0.000269679	65.8069	0.291858	0	107.353	0	162.22	75.1788	0	179032
Mediterranean Diet	0.000264396	0	0.000271879	5.34703	0.130801	0	1.23e-05	0.0253384	0	61.6507	1.87694	0.26857	42.3282	0.782052	0	0	80.8726	0.0545732	0	0.00036173	8.16547	44.2317	0.00597907	0.145296	0	0.687954	543.235	0.108954	3.861	0.0495704	13.2916	3.1705	3.50349	0	4.67354	2.55757	355.992	0.200734	0.200734	0.000283028	125.452	10.8426	0	96.0213	0	168.793	67.0736	0	220593
Unhealthy Diet	0.000127851	0	0.00013147	3.91087	0.308904	0	8.25e-06	0	0	86.3693	2.05688	1.03397	46.6415	0.74587	0	0	101.068	0.0531708	0	0.0002698	44.4032	53.0446	0.00289454	0.0334513	0	2.76352	617.961	0.746898	1.4181	0.032984	16.9724	16.8524	20.4618	0	2.21549	0.876842	294.345	0.170006	0.170006	0.000136861	92.4313	0.33027	0	119.071	0	220.124	84.4573	0	152721
Vegan Diet	0.000278028	0	0.000285897	1.13771	0.00364239	0	4.81e-07	0	0	29.5718	1.25349	0.00626114	23.8655	1.59925	0	0	46.5239	0.0516942	0	0.000477944	0.177388	21.0512	0.0150222	0.132649	0	0.00367254	219.156	0	0	0.0436692	7.48402	2.28038	15.1434	0	0.261835	1.26088	0	0.162727	0.162727	0.00029762	143.715	0.0133218	0	112.061	0	85.2145	36.4513	0	204712
Vegetarian Diet	0.000184725	0	0.000189953	0.596999	0.0145045	0	9.31e-07	0	0	25.6934	1.11156	0.00177948	17.862	0.791103	0	0	35.1497	0.0412694	0	0.000202793	4.69165	18.4818	0.00791622	0.0795282	0	0.104124	203.549	0	0.0778673	0.0373745	6.7461	1.80629	2.10564	0	0.124956	0.304807	26.808	0.108559	0.108559	0.000197743	204.94	0.979152	0	102.138	0	83.4289	30.2621	0	188464
[truncated: 61 more columns]

## Sheet: Macronutrient_PCA
Diet	PC1	PC2
Vegan Diet	14.1474	-5.24379
Mediterranean Diet	0.712852	2.23203
Unhealthy Diet	-10.1541	-4.87873
High Protein Diet	-5.72394	14.3603
High Fiber Diet	10.3525	2.42684
Average European Diet	5.89781	-6.59286
Gluten Free Diet	5.46013	-1.07446
Keto Diet	-59.9173	-2.99092
Vegetarian Diet	17.2176	-5.25305
DACH Diet	4.17928	3.7462
Balanced Diet	7.0132	3.91608
Average American Diet	10.8146	-0.647656

## Sheet: Micronutrient_PCA
Diet	PC1	PC2
Vegan Diet	-15337.7	295.276
Mediterranean Diet	21924.5	761.703
Unhealthy Diet	13854.5	-106.438
High Protein Diet	-17568.8	120.644
High Fiber Diet	-4430.65	-121.577
Average European Diet	-1790.02	14.4731
Gluten Free Diet	-4430.65	-121.577
Keto Diet	-24861.6	-180.731
Vegetarian Diet	37129.5	-450.336
DACH Diet	-30742	-144.268
Balanced Diet	21250.4	-92.3157
Average American Diet	5002.6	25.1482

## Sheet: tSNE_systemic_male 
Diet	Dimension_1	Dimension_2
Average European	-101.064	790.493
High Fiber Diet	-270.837	-206.759
High Protein Diet	-646.648	56.4423
Unhealthy Diet	-267.098	1375.03
Vegetarian Diet	16.2662	-598.573
Vegan Diet	995.72	-720.865
Meditteranean Diet	1255.41	-1179.69
Keto Diet	191.332	1181.82
DACH Diet	517.393	-635.424
Gluten Free Diet	11.2424	190.946
Average American Diet	-528.814	688.799
Balanced Diet	670.095	-1106.83

## Sheet: tSNE_systemic_female 
Diet	Dimension_1	Dimension_2
Average European	-173.373	-157.701
High Fiber Diet	-50.098	8.70842
High Protein Diet	-176.425	20.0892
Unhealthy Diet	-326.282	-163.328
Vegetarian Diet	-33.1414	143.31
Vegan Diet	227.962	93.575
Meditteranean Diet	343.404	182.954
Keto Diet	-246.45	-267.628
DACH Diet	100.118	129.119
Gluten Free Diet	-11.386	-109.233
Average American Diet	-147.706	253.442
Balanced Diet	192.825	226.649

## Sheet: tSNE_MetS_male
Diet	Dimension_1	Dimension_2
Average European	-101.326	-446.35
High Fiber Diet	186.459	806.467
High Protein Diet	563.448	435.523
Unhealthy Diet	1765.43	1635.86
Vegetarian Diet	-801.939	267.155
Vegan Diet	-774.604	-275.83
Meditteranean Diet	60.2567	34.2853
Keto Diet	1086.38	1505.8
DACH Diet	-376.492	56.3843
Gluten Free Diet	-302.557	966.254
Average American Diet	1308.27	1167.87
Balanced Diet	-1106.86	-806.826

## Sheet: tSNE_MetS_female
Diet	Dimension_1	Dimension_2
Average European	-839.216	-354.63
High Fiber Diet	-247.81	-295.614
High Protein Diet	-484.447	196.987
Unhealthy Diet	-1609.75	422.158
Vegetarian Diet	4.03155	556.159
Vegan Diet	520.608	-134.975
Meditteranean Diet	704.991	-552.339
Keto Diet	-1296.25	306.757
DACH Diet	242.181	-445.197
Gluten Free Diet	-43.489	101.389
Average American Diet	-1610.79	915.053
Balanced Diet	424.211	434.215

## Sheet: glc_male
Reaction Name	Organ/Tissue	Mediterranean Diet	Balanced Diet	DACH Diet	Vegetarian Diet	Vegan Diet	High Fiber Diet	High Protein Diet	Gluten Free Diet	Keto Diet	Average European Diet	Average American Diet	Unhealthy Diet
Lung_EX_glc_D(e)_[bc]	Lungs	-2417.4	-2417.4	-2417.4	-2417.4	-2417.4	-2417.4	-2417.4	-2417.4	-2417.4	-2417.4	-2417.4	-2417.4
Pancreas_EX_glc_D(e)_[bc]	Pancreas	-1000.3	-1000.3	-1000.3	-1000.3	-1000.3	-1000.3	-1000.3	-1000.3	-799.421	-1000.3	-769.213	-361.176
RBC_EX_glc_D(e)_[bc]	Red Blood Cells	-172.155	-255.421	-172.155	-172.155	-172.155	-172.155	-172.155	-172.155	-196.569	-172.155	-258.232	-172.155
Kidney_EX_glc_D(e)_[bc]	Kidney	-205.522	-205.522	-205.522	-205.522	-205.522	-205.522	-205.522	-205.522	-205.522	-205.522	-205.522	-205.522
BBB_GLC_D[CSF]	Cerebrospinal Fluid	-100	-100	-100	-100	-100	-100	-100	-100	-99.9999	-100	-100	-100
Muscle_EX_glc_D(e)_[bc]	Muscle	-10	-10	-10	-10	-10	-10	-10	-10	-10	-10	-10	-10
Testis_EX_glc_D(e)_[bc]	Testis	0.1684	0.1684	0.1684	0.1684	0.1684	0.1684	0.1684	0.1684	0.1684	0.1684	0.1684	0.1684
Retina_EX_glc_D(e)_[bc]	Retina	1.4831	1.0803	1.3261	1.9145	1.1037	1.9144	1.916	1.916	1.4717	1.3896	1.1021	0.16843
Prostate_EX_glc_D(e)_[bc]	Prostate	1.8272	1.8272	1.8272	1.8272	1.8272	1.8272	1.8272	1.8272	1.8272	1.8272	1.8272	1.8272
Pthyroidgland_EX_glc_D(e)_[bc]	Parathyroid Gland	3.4286	3.4286	3.4286	3.4286	3.4286	3.4286	3.4286	3.4286	3.4286	3.4286	3.4286	3.4286
Urinarybladder_EX_glc_D(e)_[bc]	Urinary Bladder	10.5075	6.6988	10.5044	6.4048	6.3171	10.5753	10.4976	10.4976	9.441	6.2295	6.4156	9.7011
Platelet_EX_glc_D(e)_[bc]	Platelets	6.59	7.4097	7.4097	7.4097	7.4097	7.4097	7.4097	7.4097	7.4097	7.4207	7.4097	7.4097
Agland_EX_glc_D(e)_[bc]	Adrenal Gland	7.8538	9.6142	9.7623	11.5675	7.9853	12.2505	11.9931	11.9931	11.8572	12.213	8.6161	5.3261
Nkcells_EX_glc_D(e)_[bc]	Natural Killer Cells	26.8156	26.0806	26.9761	26.1997	26.1938	26.925	26.7645	26.7645	26.1142	26.6122	26.0789	27.1487
Monocyte_EX_glc_D(e)_[bc]	Monocytes	27.8034	27.0385	27.8034	28.2625	27.8034	28.125	27.0719	27.0719	15.0083	27.8034	26.9437	15.0003
Bcells_EX_glc_D(e)_[bc]	B Cells	42.4286	42.4286	42.4286	42.4286	42.4286	42.4286	42.4286	42.4286	42.4286	42.4286	42.4286	42.4286
Skin_EX_glc_D(e)_[bc]	Skin	53.6033	58.4412	56.0373	76.2495	69.4753	57.1599	40.1745	40.1745	38.8857	76.6388	48.6272	114.415
CD4Tcells_EX_glc_D(e)_[bc]	CD4+ T Cells	235.714	235.714	235.714	235.714	235.714	235.714	235.714	235.714	235.714	235.714	235.714	235.714
Kidney_EX_glc_D[bcK]_[bc]	Renal Blood	280.937	292.409	298.194	308.897	290.217	310.426	312.044	312.044	240.864	287.542	301.455	51.3664
Stomach_EX_glc_D(e)_[bc]	Stomach	363.924	357.221	355.963	335.102	329.145	383.534	386.454	386.454	343.94	369.068	308.622	248.681
Adipocytes_EX_glc_D(e)_[bc]	Adipocytes	453.295	512.959	445.297	447.055	455.561	438.651	442.08	442.08	421.007	419.402	401.864	220.109
Heart_EX_glc_D(e)_[bc]	Heart	474.77	497.968	468.31	458.52	486.372	430.612	441.178	441.178	415.113	473.263	425.433	369.128
Thyroidgland_EX_glc_D(e)_[bc]	Thyroid Gland	571.429	571.429	571.429	571.429	571.429	571.429	571.429	571.429	571.429	571.429	571.429	571.429
Liver_EX_glc_D(e)_[bc]	Liver	1342.81	1342.81	1342.81	1342.81	1342.81	1342.81	1342.81	1342.81	1342.81	1342.81	1342.81	1342.81
	sum	9e-05	6.07032	8e-05	0.00022	0.00023	0.00011	7e-05	7e-05	0.00025	-3e-05	0.0001	0.00014
	total secretion	3905.38	3994.72	3905.38	3905.38	3905.38	3905.38	3905.38	3905.38	3728.92	3905.38	3760.37	3266.26

[truncated: 7 more sheets: glc_female, tag_male, tag_female, hdl_ldl_male, hdl_ldl_female, FA_Oxidation_male, FA_Oxidation_female]
